# Supplementary material for: An integrated genomic analysis of anaplastic meningioma identifies prognostic molecular signatures
Source: Sci Rep. 2018 Sep 10;8:13537. doi: 10.1038/s41598-018-31659-0 (PMC6131140; doi:10.1038/s41598-018-31659-0)
Supplement: Supplementary file 2 — Supplementary Dataset 1 [file 41598_2018_31659_MOESM2_ESM.xlsx]

## Sheet: Supp_tab_S1
Supplementary Table S1. Sample characteristics and sequencing statistics.
sample	ngs	status	ff or ffpe	tumor exposed to radiation	comment	primary or relapse	primary cancers	seq (X)	subs	indels	coding mutations	Methylation	RNA-seq	RNA-seq (X)	NF2_variant	SWI/SNF deleterious mutation	22q LOH	Tert_promoter mutation	ext id	cosmic_id	surgery date	time from recurrence to primary (months)	age at surgery	presentation	sex	in detail	quaternary
PD23344a	whole genome	paired	FF	no		primary grade 3	PD23344a	66.1167	1833	277	21	PD23344a			c.1443C>A ; p.Y481*		TRUE		DM1	DMT1-1_09.02.2007_FR00860323_T_	2007-02-07		67.8736	progressive	male	anterior skull base, CP	anterior midline skull base
PD23344c	whole genome	paired	FF	yes		relapse 1		68.4185	3530	813	45				c.1443C>A ; p.Y481*		TRUE		DM1	DMT1-2_25.10.2011_FR00860324_Recur_	2011-10-24	56	72.7051	progressive	male	anterior skull base, CP	anterior midline skull base
PD23344d	whole genome	paired	FF	yes		relapse 2		70.5278	3487	837	44				c.1443C>A ; p.Y481*		TRUE		DM1	DMT1-3_06.12.2012_FR00860325_Recur_	2012-12-06	69	73.8539	progressive	male	anterior skull base, CP	anterior midline skull base
PD23344e	whole genome	paired	FF	yes		relapse 3		68.4481	3655	787	49				c.1443C>A ; p.Y481*		TRUE		DM1	DMT1-4_16.04.2013_FR00860326_Recur_	2013-04-16	74	74.2219	progressive	male	anterior skull base, CP	anterior midline skull base
PD23344f	whole genome	paired	FF	yes		relapse 4		66.3	3675	672	47				c.1443C>A ; p.Y481*		TRUE		DM1	DMT1-5_04.06.2013_FR00860327_Recur_	2013-06-04	75	74.3596	progressive	male	anterior skull base, CP	anterior midline skull base
PD23345c	whole genome	paired	FF	yes	no primary	relapse 1	no primary	65.9435	4443	532	49		PR23345c	85.8	c.1114G>T ; p.E372*	ARID1A disruptive rearrangement	TRUE	5:1295250	DM2	DMT2-2_15.01.2010_FR00860330_Recur_	2010-05-14		69.6152	progressive	male	parasagittal, a	convexity
PD23345d	whole genome	paired	FF	yes	no primary	relapse 2	no primary	68.9147	5209	1104	80				c.1114G>T ; p.E372*	ARID1A disruptive rearrangement	TRUE	5:1295250	DM2	DMT2-3_02.09.2010_FR00860331_Recur_	2010-09-02		69.927	progressive	male	parasagittal, a	convexity
PD23345e	whole genome	paired	FF	yes	no primary	relapse 3	no primary	64.7889	5186	676	69				c.1114G>T ; p.E372*	ARID1A disruptive rearrangement	TRUE	5:1295250	DM2	DMT2-4_09.12.2010_FR00860332_Recur_	2010-12-09		70.2022	progressive	male	parasagittal, a	convexity
PD23346a	whole genome	paired	FF	yes		primary grade 3	PD23346a	68.6711	4828	1688	57	PD23346a	PR23346a	158.05	c.956delA ; p.Q319fs*3		TRUE		DM3	DMT3-1_13.10.2011_FR00860334_T_	2011-10-13		76.1124	progressive	male	parasagital, P	convexity
PD23346c	whole genome	paired	FF	yes		relapse 1		59.0755	4820	1284	57				c.956delA ; p.Q319fs*3		TRUE		DM3	DMT3-2_01.12.2011_FR00860335_Recur_	2011-12-01	1	76.25	progressive	male	parasagital, P	convexity
PD23346d	whole genome	paired	FF	yes		relapse 2		65.4561	4748	1327	54		PR23346d	118.19	c.956delA ; p.Q319fs*3		TRUE		DM3	DMT3-3_21.06.2012_FR00860336_Recur_	2012-06-21	8	76.8202	progressive	male	parasagittal, P	convexity
PD23347a	whole genome	paired	FF	no		primary grade 3	PD23347a	68.408	4029	460	56	PD23347a	PR23347a	146.68	c.1737+2T>G ; p.?		TRUE		DM4	DMT4-1_03.11.2005_FR00860338_T_	2005-11-03		77.3961	de novo	female	parasagittal, a	convexity
PD23347c	whole genome	paired	FF	yes		relapse 1		67.8362	4316	451	66		PR23347c	126.2	c.1737+2T>G ; p.?		TRUE		DM4	DMT4-2_05.03.2010_FR00860339_Recur_	2010-03-05	52	81.8427	de novo	female	parasagittal, a	convexity
PD23349a	whole genome	paired	FF	yes		primary grade 3	PD23349a	66.3216	7262	579	71	PD23349a	PR23349a	131.62			TRUE	5:1295250	DM6	DMT6-1_18.01.2011_FR00860346_T_	2011-01-18		82.9326	progressive	male	sphenoid,L	other skull base
PD23349c	whole genome	paired	FF	yes		relapse 1		67.1033	5418	280	53						TRUE	5:1295250	DM6	DMT6-2_26.11.2011_FR00860347_Recur_	2011-11-26	10	83.809	progressive	male	sphenoid,L	other skull base
PD23350a	whole genome	paired	FF	no		primary grade 3	PD23350a	60.5943	2558	374	29	PD23350a	PR23350a	55.92	c.348delT ; p.L117fs*6	PBRM1 disruptive rearrangement	TRUE		DM7	DMT7-1_06.02.2006_FR00860349_T_	2006-02-03		74.7163	de novo	male	intraventricular	intraventricular
PD23350c	whole genome	paired	FF	yes		relapse 1		64.9864	3591	930	50		PR23350c	111.76	c.348delT ; p.L117fs*6		TRUE		DM7	DMT7-2_20.06.2007_FR00860350_Recur_	2007-06-18	16	76.1208	de novo	male	intraventricular	intraventricular
PD23351a	whole genome	paired	FF	no		primary grade 3	PD23351a	66.6528	5518	469	56	PD23351a	PR23351a	144.51	c.111C>A ; p.C37*	ARID1A ; c.5196_5197insCTTT ;p.E1733fs*2	TRUE		DM8	DMT8-1_02.06.2009_FR00860352_T_	2009-06-02		68.0843	progressive	female	anterior skull base, CP	anterior midline skull base
PD23351c	whole genome	paired	FF	yes		relapse 1		67.1339	5575	499	64				c.111C>A ; p.C37*	ARID1A ; c.5196_5197insCTTT ;p.E1733fs*2	TRUE		DM8	DMT8-2_09.03.2010_FR00860353_Recur_	2010-03-09	9	68.8708	progressive	female	anterior skull base, CP	anterior midline skull base
PD23352a	whole genome	paired	FF	yes		primary grade 3	PD23352a	63.598	4778	763	57	PD23352a	PR23352a	90.07	hom del	ARID1A homozygous deletion	TRUE		DM9	DM9__FR00860355_T_	2008-07-15		54.1236	progressive	male	sphenoid wing, M	anterior midline skull base
PD23353a	whole genome	paired	FF	no		primary grade 3	PD23353a	70.274	2584	589	29	PD23353a	PR23353a	115.5	c.1446+1G>T ; p.?		TRUE		DM10	DM10__FR00860357_T_	2009-11-27		53.0674	de novo	female	convexity, A
PD23355a	whole genome	paired	FF	yes		primary grade 3	PD23355a	69.0265	2363	647	27	PD23355a			c.1313_1314delTG ; p.L438fs*4		TRUE		DM12	DM12__FR00860361_T_	2008-07-22		23.9522	progressive	male	anterior skull base, CP	anterior midline skull base
PD23356a	whole genome	paired	FF	no		primary grade 3	PD23356a	65.9036	3152	385	28	PD23356a			c.364-2_381del20 ; p.?		TRUE		DM13	DM13__FR00860363_T_	2009-09-23		72.073	progressive	female	sphenoid wing, M	anterior midline skull base
PD23357a	whole genome	paired	FF	no		primary grade 3	PD23357a	62.7295	1042	158	11	PD23357a	PR23357a	123.97	c.1325delA ; p.E442fs*13		TRUE		DM14	DM14__FR00860365_T_	2006-10-10		49.1376	de novo	male	sphenoid wing, L	other skull base
PD23358a	whole genome	paired	FF	yes		primary grade 3	PD23358a	57.7134	1797	203	23	PD23358a	PR23358a	138.42	c.361delC ; p.Q121fs*2		TRUE		DM15	DM15__FR00860367_T_	2010-10-15		62.75	progressive	male	parafalcine, A	convexity
PD23360a	whole genome	paired	FF	no		primary grade 3	PD23360a	60.8813	2406	326	23	PD23360a	PR23360a	153.28	c.1446+1G>T ; p.?		TRUE	5:1295228	DM17	DM17__FR00860371_T_	2010-09-27		77.0955	de novo	male	parasagittal	convexity
PD23361a	whole genome	paired	FF	no		primary grade 3	PD23361a	59.2792	1411	175	15	PD23361a	PR23361a	131.99	c.676-3C>G		TRUE		DM18	DM18__FR00860373_T_	2008-11-03		42.7893	de novo	male	sphenoid wing, L	other skull base
PD23362a	whole genome	paired	FF	no		primary grade 3	PD23362a	68.6458	1515	194	14	PD23362a	PR23362a	143.52	c.169C>T ; p.R57*		TRUE		DM19	DM19__FR00860375_T_	2011-11-24		77.2893	de novo	female	parasagittal, A	convexity
PD23363a	whole genome	paired	FF	no		primary grade 3	PD23363a	67.1026	2259	285	27	PD23363a	PR23363a	138.74			FALSE		DM20	DM20__FR00860377_T_	2012-03-21		76.0449	de novo	male	parasagittal	convexity
PD23364a	whole genome	paired	FF	no		primary grade 3	PD23364a	66.6822	2183	272	29	PD23364a	PR23364a	138.65	c.1063G>T ; p.E355*		TRUE		DM21	DM21__FR00860379_T_	2011-02-17		82.8848	progressive	male	anterior skull base, L	other skull base
PD23365a	whole genome	paired	FF	no		primary grade 3	PD23365a	71.0113	1196	175	11	PD23365a	PR23365a	97.81			FALSE		DM22	DM22__FR00860381_T_	2005-06-10		63.4747	progressive	female	anterior skull base, CP	anterior midline skull base
PD23359a	whole genome	paired	FF	no	hypermutator, haploid genome	primary grade 3	PD23359a	58.4	24999	2333	664					SMARCD1 ; c.1213delA ;p.N405fs*16	TRUE		DM16	DM16__FR00860369_T_	2013-01-14		85	de novo	female	parasagittal	convexity
PD23373a	366-gene panel	paired	FFPE	no		primary grade 3	PD23373a	552.68	11	40	3				c.1014delC ; p.L339fs*7		NA		CM8	CMT8-1_10.08.2010_FR00860411_T_	2010-08-10		70.9017	progressive	male	parasagittal, a	convexity
PD23373d	366-gene panel	paired	FF	yes		relapse		495.615	12	23	1				c.1014delC ; p.L339fs*7		NA		CM8	CMT8-2F_18.06.2013_FR00860413_Recur_FF	2013-06-18	34	73.8315	progressive	male	parasagittal, a	convexity
PD23376c	366-gene panel	paired	FF	no		primary grade 3	PD23376c	478.877	15	24	7	PD23376c	PR23376c	134.17	c.447+1G>T ; p.?	ARID1A ; c.6747_6748delAG ;p.E2250fs*27; SMARCB1 ; c.796-1G>T ;p.?	NA		CM11	CMT11-1F_19.10.2011_FR00860418_T_FF	2011-10-19		42.9944	progressive	female	convexity, A	convexity
PD23376d	366-gene panel	paired	FFPE	yes		relapse		482.63	17	25	7				c.447+1G>T ; p.?		NA		CM11	CMT11-2_10.10.2012_FR00860419_Recur_	2012-10-10	11	43.9972	progressive	female	convexity, A	convexity
PD23378a	366-gene panel	paired	FFPE	no		primary grade 3	PD23378a	460.994	14	25	9				c.820delA ; p.K274fs*22	ARID1A ; c.5398delA ;p.N1800fs*6	NA		CM13	CMT13-1_25.06.2012_FR00860424_T_	2012-06-25		78.4157	de novo	male	sphenoid,L	other skull base
PD23378d	366-gene panel	paired	FF	yes		relapse		458.941	26	29	15		PR23378d	156.49	c.820delA ; p.K274fs*22	ARID1A ; c.5398delA ;p.N1800fs*6	NA		CM13	CMT13-2F_11.03.2014_FR00860426_T_FF	2014-03-11	20	80.1685	de novo	male	sphenoid,L	other skull base
PD23397c	366-gene panel	paired	FFPE	no		primary grade 3	PD23397c	367.881	14	32	4				c.766delT ; p.F256fs*40		NA		LM13	LMT13-3_2003_FR00860456_T_	2003-04-04		59	de novo	female	convexity, A	convexity
PD23397a	366-gene panel	paired	FFPE	yes		relapse		347.048	18	25	3				c.766delT ; p.F256fs*40		NA		LM13	LMT13-2_2004_FR00860455_T_	2004-07-23	15	60	de novo	female	convexity, A	convexity
PD23371a	366-gene panel	paired	FFPE	no		primary grade 3	PD23371a	447.331	16	23	5				c.195delG ; p.Q65fs*58		NA		CM6	CMT6_08.10.2009_FR00860408_T_	2009-10-08		78.0365	progressive	male	parafalcine, P	convexity
PD23377c	366-gene panel	paired	FF	no		primary grade 3	PD23377c	472.393	14	24	2	PD23377c	PR23377c	139.63			NA		CM12	CMT12F_16.11.2011_FR00860422_T_FF	2011-11-16		60.8258	progressive	female	sphenoid wing, L	other skull base
PD23379c	366-gene panel	paired	FF	no		primary grade 3	PD23379c	517.899	14	25	7	PD23379c	PR23379c	132.93	c.639delC ; p.L214fs*6		NA		CM14	CMT14F_08.08.2012_FR00860430_T_FF	2012-08-08		65.7275	de novo	female	sphenoid wing, L	other skull base
PD23394a	366-gene panel	paired	FFPE	yes		primary grade 3	PD23394a	479.934	14	30	6				c.411_412delTT ; p.S138fs*14		NA		LM10	LMT10_2011_FR00860449_T_	2011-10-04		63	progressive	female	convexity, P	convexity
PD23395a	366-gene panel	paired	FFPE	yes		primary grade 3	PD23395a	477.101	16	36	6				c.447+1G>A ; p.?		NA		LM11	LMT11_2012_FR00860451_T_	2012-10-02		unknown	progressive	female	convexity, A	convexity
PD23341a	366-gene panel	paired	FFPE	no		primary grade 3	PD23341a	749.245	16	75	4		PR23341a	102.02	c.363G>C ; p.Q121H		NA		SM1	M04__FR00860317_T_	1993-07-01		58	de novo	female	parasagital	convexity
PD23342a	366-gene panel	paired	FFPE	unknown		primary grade 3	PD23342a	682.779	23	55	5		PR23342a	149.1			NA		SM2	M12__FR00860319_T_	1988-10-01		35	de novo	male	anterior skull base, TS	anterior midline skull base
PD23343a	366-gene panel	paired	FFPE	no		primary grade 3	PD23343a	629.107	24	52	9		PR23343a	109.81	c.193C>T ; p.Q65*		NA		SM3	M14__FR00860321_T_	1996-10-01		65	de novo	female	?
PD23366a	366-gene panel	unpaired	FFPE	no		primary grade 3	PD23366a	415.007	69	151	20						NA		CM1	CMT1_23.10.2000_FR00860403_T_	2000-10-23		50.559	de novo	female	post fossa, occipital	convexity
PD23367a	366-gene panel	unpaired	FFPE	no		primary grade 3	PD23367a	347.115	57	121	23				c.53delA ; p.Q18fs*7		NA		CM2	CMT2_12.07.2002_FR00860404_T_	2002-07-12		91.059	progressive	female	sphenoid wing, L	other skull base
PD23368a	366-gene panel	unpaired	FFPE	no		primary grade 3	PD23368a	382.401	66	136	15				c.1396C>T ; p.R466*	ARID1A ; c.1210C>T ;p.Q404*	NA		CM3	CMT3-1_18.10.2002_FR00860405_T_	2002-10-18		33.8258	progressive	male	parasagittal, A	convexity
PD23369a	366-gene panel	unpaired	FFPE	yes		primary grade 3	PD23369a	361.065	63	153	19				c.711delT ; p.D237fs*14	ARID1A ; c.5812delA ;p.K1938fs*18	NA		CM4	CMT4_05.12.2003_FR00860406_T_	2003-12-05		53.6489	progressive	male	parafalcine, A	convexity
PD23370a	366-gene panel	unpaired	FFPE	no		primary grade 3	PD23370a	390.628	124	110	49					SMARCA4 ; c.2729C>T ;p.T910M	NA		CM5	CMT5_03.05.2007_FR00860407_T_	2007-05-03		64.4607	de novo	male	intraventricular
PD23372a	366-gene panel	unpaired	FFPE	yes		primary grade 3	PD23372a	458.931	58	162	14				c.91_99delGCCGAGATGinsT ; p.A31fs*1		NA		CM7	CMT7_16.06.2010_FR00860410_T_	2010-06-16		62.5281	progressive	female	sphenoid wing, L	other skull base
PD23374a	366-gene panel	unpaired	FFPE	no		primary grade 3	PD23374a	417.659	67	130	25						NA		CM9	CMT9_15.10.2010_FR00860415_T_	2010-10-15		76.6826	de novo	female	sphenoid wing, L	other skull base
PD23375a	366-gene panel	unpaired	FFPE	yes		primary grade 3	PD23375a	430.271	148	165	53				c.999+1G>T ; p.?		NA		CM10	CMT10_01.09.2011_FR00860416_T_	2011-09-01		78.441	progressive	female	sphenoid wing, L	other skull base
PD23381a	366-gene panel	unpaired	FFPE	yes		primary grade 3	PD23381a	562.15	91	236	26						NA		CM17	CMT17__FR00860433_T_	2013-09-09		74.1573	progressive	female	convexity, A
PD23385c	366-gene panel	unpaired	FF	no		primary grade 3	PD23385c	542.578	83	231	31	PD23385c	PR23385c	168.34	c.544_559del16 ; p.M183fs*21		NA		LM1	LMT1F__FR00860439_T_	2012-04-01		71	de novo	female	convexity, A	convexity
PD23387a	366-gene panel	unpaired	FFPE	yes		primary grade 3	PD23387a	410.342	67	172	19				c.784C>T ; p.R262*		NA		LM3	LMT3_2003_FR00860441_T_	2003-10-30		80	progressive	male	parasagittal, A	convexity
PD23389a	366-gene panel	unpaired	FFPE	yes		primary grade 3	PD23389a	508.736	75	198	22				c.1357delC ; p.Q453fs*2		NA		LM5	LMT5_2004_FR00860443_T_	2004-02-03		54	progressive	male	convexity, A	convexity
PD23391a	366-gene panel	unpaired	FFPE	no		primary grade 3	PD23391a	379.332	72	149	22						NA		LM7	LMT7_2004_FR00860445_T_	2004-10-04		62	progressive	male	intraventricular	intraventricular
PD23392a	366-gene panel	unpaired	FFPE	yes		primary grade 3	PD23392a	449.336	48	169	9						NA		LM8	LMT8_2011_FR00860446_T_	2011-07-08		53	progressive	female	sphenoid wing, M	anterior midline skull base
PD23393c	366-gene panel	unpaired	FFPE	no		primary grade 3	PD23393c	403.098	64	146	16						NA		LM9	LMT9-2_2002_FR00860448_T_	2002-12-10		45	de novo	male	sphenoid,L	convexity
PD23396c	366-gene panel	unpaired	FFPE	no		primary grade 3	PD23396c	399.656	74	183	28		PR23396c	112.13	c.1574+3A>C		NA		LM12	LMT12F_2010_FR00860454_T_	2010-11-30		83	progressive	male	convexity, A	convexity
PD23400a	366-gene panel	unpaired	FF	unknown		primary grade 3	PD23400a	498.238	64	190	12	PD23400a	PR23400a	108.7	c.810+2T>C ; p.?		NA		SM4	SMT4F__FR00860460_T_	1987-03-01		65	progressive	female	anterior skull base, CP	anterior midline skull base
PD23401a	366-gene panel	unpaired	FF	unknown		primary grade 3	PD23401a	499.37	78	250	27	PD23401a	PR23401a	123.66			NA		SM5	SMT5F__FR00860461_T_	1987-09-01		42	progressive	female	?
PD23402a	366-gene panel	unpaired	FF	unknown		primary grade 3	PD23402a	474.152	78	211	27	PD23402a	PR23402a	137.59			NA		SM6	SMT6F__FR00860462_T_	1988-01-01		62	?	male	convexity	convexity
PD23354a	whole genome	paired	FF	no	likely metastasis - papillary lung adenocarcinoma	primary grade 3	PD23354a	64.2841	7530	663	92						NA		DM11	DM11__FR00860359_T_	2008-02-20		74	de novo	male	anterior skull base, L	other skull base
PD23348a	whole genome	paired	FF	yes	probable meningeal hemangiopericytoma	primary grade 3	PD23348a	64.1278	3580	984	61						NA		DM5	DMT5-1_04.08.2011_FR00860342_T_	2011-08-04		61.7191	progressive	female	post fossa PC	other skull base
PD23348c	whole genome	paired	FF	yes	probable meningeal hemangiopericytoma	relapse 1		66.1796	3606	976	62						NA		DM5	DMT5-2_01.11.2012_FR00860343_Recur_	2012-11-01	14	62.9972	progressive	female	post fossa PC	other skull base
PD23348d	whole genome	paired	FF	yes	probable meningeal hemangiopericytoma	relapse 2		70.9592	3697	1238	61						NA		DM5	DMT5-3_29.04.2013_FR00860344_Recur_	2013-04-29	20	63.5	progressive	female	post fossa PC	other skull base

## Sheet: RNA-Seq
PR23341a
PR23342a
PR23343a
PR23345c
PR23346a
PR23346d
PR23347a
PR23347c
PR23348a
PR23348c
PR23348d
PR23349a
PR23350a
PR23350c
PR23351a
PR23352a
PR23353a
PR23357a
PR23358a
PR23360a
PR23361a
PR23362a
PR23363a
PR23364a
PR23365a
PR23376c
PR23377c
PR23378d
PR23379c
PR23385c
PR23396c
PR23400a
PR23401a
PR23402a

## Sheet: Old_list
sample	comment	subs	indels	IN VCF?	SeqX	Donor Group	paired_status	assay	project	individual	suffix	sample	primary or relapse	Operation date	single or multiple	seq_X	phys_x	PD_ID	Operation date	donor_ID	Donor Group	sample	donor_ID	tissue_type	specimen_type	Notes	specimen_processing	sample_ID_in_COSMIC
PD23376b				#N/A	559.906	CM11	paired	v3_cancer_genes	p1170	23376	b	PD23376b	normal		multiple	559.906	589.768	PD23376b	0	CMB11	CM11	PD23376b	CMB11	Blood	Normal_-_blood	0	Fresh frozen	CMB11__FR00860420_NB_
PD23376c				PD23376c	478.877	CM11	paired	v3_cancer_genes	p1170	23376	c	PD23376c	primary	2011-10-19	multiple	478.877	504.417	PD23376c	40835	CMT11-1F	CM11	PD23376c	CMT11-1F	Brain	Tumour_-_primary	matching blood available	Fresh frozen	CMT11-1F_19.10.2011_FR00860418_T_FF
PD23376d				PD23376d	482.63	CM11	paired	v3_cancer_genes	p1170	23376	d	PD23376d	relapse	2012-10-10	multiple	482.63	482.63	PD23376d	41192	CMT11-2	CM11	PD23376d	CMT11-2	Brain	Tumour_-_primary	matching blood available	Formalin_fixed_&_paraffin_embedded	CMT11-2_10.10.2012_FR00860419_Recur_
PD23339b				#N/A	690.148	CM13	paired	v3_cancer_genes	p1170	23339	b	PD23339b	normal		multiple	690.148	726.956	PD23339b	0	CM13	CM13	PD23339b	CM13	Blood	Normal_-_blood	0		CM13__FR00860314_NB_
PD23378b				#N/A	666.885	CM13	paired	v3_cancer_genes	p1170	23378	b	PD23378b	normal		multiple	666.885	742.465	PD23378b	0	CMB13-1	CM13	PD23378b	CMB13-1	Blood	Normal_-_blood	0	Fresh frozen	CMB13-1_25.06.2012_FR00860427_NB_
PD23378a				PD23378a	460.994	CM13	paired	v3_cancer_genes	p1170	23378	a	PD23378a	primary		multiple	460.994	445.627	PD23378a	41085	CMT13-1	CM13	PD23378a	CMT13-1	Brain	Tumour_-_primary	matching blood available	Formalin_fixed_&_paraffin_embedded	CMT13-1_25.06.2012_FR00860424_T_
PD23378d				PD23378d	458.941	CM13	paired	v3_cancer_genes	p1170	23378	d	PD23378d	relapse	2014-03-11	multiple	458.941	468.12	PD23378d	41709	CMT13-2F	CM13	PD23378d	CMT13-2F	Brain	Tumour_-_primary	matching blood available	Fresh frozen	CMT13-2F_11.03.2014_FR00860426_T_FF
PD23336b				#N/A	679.302	CM8	paired	v3_cancer_genes	p1170	23336	b	PD23336b	normal		multiple	679.302	683.831	PD23336b	0	CM8	CM8	PD23336b	CM8	Blood	Normal_-_blood	0		CM8__FR00860308_NB_
PD23373b				#N/A	580.718	CM8	paired	v3_cancer_genes	p1170	23373	b	PD23373b	normal		multiple	580.718	572.975	PD23373b	0	CMB8	CM8	PD23373b	CMB8	Blood	Normal_-_blood	0	Fresh frozen	CMB8__FR00860414_NB_
PD23373a				PD23373a	552.68	CM8	paired	v3_cancer_genes	p1170	23373	a	PD23373a	primary		multiple	552.68	530.573	PD23373a	40400	CMT8-1	CM8	PD23373a	CMT8-1	Brain	Tumour_-_primary	matching blood available	Formalin_fixed_&_paraffin_embedded	CMT8-1_10.08.2010_FR00860411_T_
PD23373d				PD23373d	495.615	CM8	paired	v3_cancer_genes	p1170	23373	d	PD23373d	relapse	2013-06-18	multiple	495.615	489.006	PD23373d	41443	CMT8-2F	CM8	PD23373d	CMT8-2F	Brain	Tumour_-_primary	matching blood available	Fresh frozen	CMT8-2F_18.06.2013_FR00860413_Recur_FF
PD23397b				#N/A	723.115	LM13	paired	v3_cancer_genes	p1170	23397	b	PD23397b	normal		multiple	723.115	795.427	PD23397b	0	LMB13	LM13	PD23397b	LMB13	Blood	Normal_-_blood	0	Fresh frozen	LMB13__FR00860457_NB_
PD23397c				PD23397c	367.881	LM13	paired	v3_cancer_genes	p1170	23397	c	PD23397c	primary	2003	multiple	367.881	323.735	PD23397c	2003	LMT13-3	LM13	PD23397c	LMT13-3	Brain	Tumour_-_primary	matching blood available	Formalin_fixed_&_paraffin_embedded	LMT13-3_2003_FR00860456_T_
PD23397a				PD23397a	347.048	LM13	paired	v3_cancer_genes	p1170	23397	a	PD23397a	relapse	2004	multiple	347.048	291.52	PD23397a	2004	LMT13-2	LM13	PD23397a	LMT13-2	Brain	Tumour_-_primary	matching blood available	Formalin_fixed_&_paraffin_embedded	LMT13-2_2004_FR00860455_T_
PD23393c				PD23393c	403.098	LM9	unpaired	v3_cancer_genes	p1170	23393	c	PD23393c	primary	2002	multiple	403.098	378.912	PD23393c	2002	LMT9-2	LM9	PD23393c	LMT9-2	Brain	Tumour_-_primary	no matching blood available	Formalin_fixed_&_paraffin_embedded	LMT9-2_2002_FR00860448_T_
PD23393a				PD23393a	348.003	LM9	unpaired	v3_cancer_genes	p1170	23393	a	PD23393a	relapse	2003	multiple	348.003	290.003	PD23393a	2003	LMT9-1	LM9	PD23393a	LMT9-1	Brain	Tumour_-_primary	no matching blood available	Formalin_fixed_&_paraffin_embedded	LMT9-1_2003_FR00860447_T_
PD23338a				PD23338a	537.386	CM12	paired	v3_cancer_genes	p1170	23338	a	PD23338a			single	537.386	576.795	PD23338a	0	CM12	CM12	PD23338a	CM12	Brain	Tumour_-_primary	0	0	CM12__FR00860311_T_
PD23338b				#N/A	660.364	CM12	paired	v3_cancer_genes	p1170	23338	b	PD23338b			single	660.364	726.4	PD23338b	0	CM12	CM12	PD23338b	CM12	Blood	Normal_-_blood	0	0	CM12__FR00860312_NB_
PD23377b				#N/A	635.328	CM12	paired	v3_cancer_genes	p1170	23377	b	PD23377b			single	635.328	660.741	PD23377b	0	CMB12	CM12	PD23377b	CMB12	Blood	Normal_-_blood	0	Fresh frozen	CMB12__FR00860423_NB_
PD23377c				PD23377c	472.393	CM12	paired	v3_cancer_genes	p1170	23377	c	PD23377c			single	472.393	469.244	PD23377c	40863	CMT12F	CM12	PD23377c	CMT12F	Brain	Tumour_-_primary	matching blood available	Fresh frozen	CMT12F_16.11.2011_FR00860422_T_FF
PD23340b				#N/A	689.179	CM14	paired	v3_cancer_genes	p1170	23340	b	PD23340b			single	689.179	675.396	PD23340b	0	CM14	CM14	PD23340b	CM14	Blood	Normal_-_blood	0	0	CM14__FR00860316_NB_
PD23379b				#N/A	706.528	CM14	paired	v3_cancer_genes	p1170	23379	b	PD23379b			single	706.528	767.761	PD23379b	0	CMB14	CM14	PD23379b	CMB14	Blood	Normal_-_blood	0	Fresh frozen	CMB14__FR00860431_NB_
PD23379c				PD23379c	517.899	CM14	paired	v3_cancer_genes	p1170	23379	c	PD23379c			single	517.899	524.805	PD23379c	41129	CMT14F	CM14	PD23379c	CMT14F	Brain	Tumour_-_primary	matching blood available	Fresh frozen	CMT14F_08.08.2012_FR00860430_T_FF
PD23371a				PD23371a	447.331	CM6	paired	v3_cancer_genes	p1170	23371	a	PD23371a			single	447.331	435.402	PD23371a	40094	CMT6	CM6	PD23371a	CMT6	Brain	Tumour_-_primary	matching blood available	Formalin_fixed_&_paraffin_embedded	CMT6_08.10.2009_FR00860408_T_
PD23371b				#N/A	556.413	CM6	paired	v3_cancer_genes	p1170	23371	b	PD23371b			single	556.413	597.217	PD23371b	0	CMB6	CM6	PD23371b	CMB6	Blood	Normal_-_blood	0	Fresh frozen	CMB6__FR00860409_NB_
PD23394a				PD23394a	479.934	LM10	paired	v3_cancer_genes	p1170	23394	a	PD23394a			single	479.934	451.138	PD23394a	2011	LMT10	LM10	PD23394a	LMT10	Brain	Tumour_-_primary	matching blood available	Formalin_fixed_&_paraffin_embedded	LMT10_2011_FR00860449_T_
PD23394b				#N/A	612.065	LM10	paired	v3_cancer_genes	p1170	23394	b	PD23394b			single	612.065	665.11	PD23394b	0	LMB10	LM10	PD23394b	LMB10	Blood	Normal_-_blood	0	Fresh frozen	LMB10__FR00860450_NB_
PD23395a				PD23395a	477.101	LM11	paired	v3_cancer_genes	p1170	23395	a	PD23395a			single	477.101	464.378	PD23395a	2012	LMT11	LM11	PD23395a	LMT11	Brain	Tumour_-_primary	matching blood available	Formalin_fixed_&_paraffin_embedded	LMT11_2012_FR00860451_T_
PD23395b				#N/A	744.154	LM11	paired	v3_cancer_genes	p1170	23395	b	PD23395b			single	744.154	793.764	PD23395b	0	LMB11	LM11	PD23395b	LMB11	Blood	Normal_-_blood	0	Fresh frozen	LMB11__FR00860452_NB_
PD23341a				PD23341a	749.245	SM1	paired	v3_cancer_genes	p1170	23341	a	PD23341a			single	749.245	834.159	PD23341a	0	M04	SM1	PD23341a	M04	Brain	Tumour_-_primary	0	0	M04__FR00860317_T_
PD23341b				#N/A	712.74	SM1	paired	v3_cancer_genes	p1170	23341	b	PD23341b			single	712.74	798.269	PD23341b	0	M04	SM1	PD23341b	M04	Blood	Normal_-_blood	0	0	M04__FR00860318_NB_
PD23342a				PD23342a	682.779	SM2	paired	v3_cancer_genes	p1170	23342	a	PD23342a			single	682.779	705.538	PD23342a	0	M12	SM2	PD23342a	M12	Brain	Tumour_-_primary	0	0	M12__FR00860319_T_
PD23342b				#N/A	643.899	SM2	paired	v3_cancer_genes	p1170	23342	b	PD23342b			single	643.899	678.24	PD23342b	0	M12	SM2	PD23342b	M12	Blood	Normal_-_blood	0	0	M12__FR00860320_NB_
PD23343a				PD23343a	629.107	SM3	paired	v3_cancer_genes	p1170	23343	a	PD23343a			single	629.107	637.495	PD23343a	0	M14	SM3	PD23343a	M14	Brain	Tumour_-_primary	0	0	M14__FR00860321_T_
PD23343b				#N/A	660.164	SM3	paired	v3_cancer_genes	p1170	23343	b	PD23343b			single	660.164	655.763	PD23343b	0	M14	SM3	PD23343b	M14	Blood	Normal_-_blood	0	0	M14__FR00860322_NB_
PD23366a				PD23366a	415.007	CM1	unpaired	v3_cancer_genes	p1170	23366	a	PD23366a			single	415.007	392.873	PD23366a	36822	CMT1	CM1	PD23366a	CMT1	Brain	Tumour_-_primary	no matching blood available	Formalin_fixed_&_paraffin_embedded	CMT1_23.10.2000_FR00860403_T_
PD23375a				PD23375a	430.271	CM10	unpaired	v3_cancer_genes	p1170	23375	a	PD23375a			single	430.271	415.929	PD23375a	40787	CMT10	CM10	PD23375a	CMT10	Brain	Tumour_-_primary	no matching blood available	Formalin_fixed_&_paraffin_embedded	CMT10_01.09.2011_FR00860416_T_
PD23381a				PD23381a	562.15	CM17	unpaired	v3_cancer_genes	p1170	23381	a	PD23381a			single	562.15	565.898	PD23381a	0	CMT17	CM17	PD23381a	CMT17	Brain	Tumour_-_primary	no matching blood available	Formalin_fixed_&_paraffin_embedded	CMT17__FR00860433_T_
PD23367a				PD23367a	347.115	CM2	unpaired	v3_cancer_genes	p1170	23367	a	PD23367a			single	347.115	293.891	PD23367a	37449	CMT2	CM2	PD23367a	CMT2	Brain	Tumour_-_primary	no matching blood available	Formalin_fixed_&_paraffin_embedded	CMT2_12.07.2002_FR00860404_T_
PD23368a				PD23368a	382.401	CM3	unpaired	v3_cancer_genes	p1170	23368	a	PD23368a			single	382.401	356.908	PD23368a	37547	CMT3-1	CM3	PD23368a	CMT3-1	Brain	Tumour_-_primary	no matching blood available	Formalin_fixed_&_paraffin_embedded	CMT3-1_18.10.2002_FR00860405_T_
PD23369a				PD23369a	361.065	CM4	unpaired	v3_cancer_genes	p1170	23369	a	PD23369a			single	361.065	332.18	PD23369a	37960	CMT4	CM4	PD23369a	CMT4	Brain	Tumour_-_primary	no matching blood available	Formalin_fixed_&_paraffin_embedded	CMT4_05.12.2003_FR00860406_T_
PD23370a				PD23370a	390.628	CM5	unpaired	v3_cancer_genes	p1170	23370	a	PD23370a			single	390.628	367.191	PD23370a	39205	CMT5	CM5	PD23370a	CMT5	Brain	Tumour_-_primary	no matching blood available	Formalin_fixed_&_paraffin_embedded	CMT5_03.05.2007_FR00860407_T_
PD23372a				PD23372a	458.931	CM7	unpaired	v3_cancer_genes	p1170	23372	a	PD23372a			single	458.931	434.455	PD23372a	40345	CMT7	CM7	PD23372a	CMT7	Brain	Tumour_-_primary	no matching blood available	Formalin_fixed_&_paraffin_embedded	CMT7_16.06.2010_FR00860410_T_
PD23374a				PD23374a	417.659	CM9	unpaired	v3_cancer_genes	p1170	23374	a	PD23374a			single	417.659	406.521	PD23374a	40466	CMT9	CM9	PD23374a	CMT9	Brain	Tumour_-_primary	no matching blood available	Formalin_fixed_&_paraffin_embedded	CMT9_15.10.2010_FR00860415_T_
PD23385c				PD23385c	542.578	LM1	unpaired	v3_cancer_genes	p1170	23385	c	PD23385c			single	542.578	578.75	PD23385c	0	LMT1F	LM1	PD23385c	LMT1F	Brain	Tumour_-_primary	no matching blood available	Fresh frozen	LMT1F__FR00860439_T_
PD23396c				PD23396c	399.656	LM12	unpaired	v3_cancer_genes	p1170	23396	c	PD23396c			single	399.656	402.32	PD23396c	2010	LMT12F	LM12	PD23396c	LMT12F	Brain	Tumour_-_primary	no matching blood available	Formalin_fixed_&_paraffin_embedded	LMT12F_2010_FR00860454_T_
PD23387a				PD23387a	410.342	LM3	unpaired	v3_cancer_genes	p1170	23387	a	PD23387a			single	410.342	333.745	PD23387a	2003	LMT3	LM3	PD23387a	LMT3	Brain	Tumour_-_primary	no matching blood available	Formalin_fixed_&_paraffin_embedded	LMT3_2003_FR00860441_T_
PD23389a				PD23389a	508.736	LM5	unpaired	v3_cancer_genes	p1170	23389	a	PD23389a			single	508.736	468.037	PD23389a	2004	LMT5	LM5	PD23389a	LMT5	Brain	Tumour_-_primary	no matching blood available	Formalin_fixed_&_paraffin_embedded	LMT5_2004_FR00860443_T_
PD23391a				PD23391a	379.332	LM7	unpaired	v3_cancer_genes	p1170	23391	a	PD23391a			single	379.332	338.87	PD23391a	2004	LMT7	LM7	PD23391a	LMT7	Brain	Tumour_-_primary	no matching blood available	Formalin_fixed_&_paraffin_embedded	LMT7_2004_FR00860445_T_
PD23392a				PD23392a	449.336	LM8	unpaired	v3_cancer_genes	p1170	23392	a	PD23392a			single	449.336	425.371	PD23392a	2011	LMT8	LM8	PD23392a	LMT8	Brain	Tumour_-_primary	no matching blood available	Formalin_fixed_&_paraffin_embedded	LMT8_2011_FR00860446_T_
PD23400a				PD23400a	498.238	SM4	unpaired	v3_cancer_genes	p1170	23400	a	PD23400a			single	498.238	498.238	PD23400a	0	SMT4F	SM4	PD23400a	SMT4F	Brain	Tumour_-_primary	no matching blood available	Fresh frozen	SMT4F__FR00860460_T_
PD23401a				PD23401a	499.37	SM5	unpaired	v3_cancer_genes	p1170	23401	a	PD23401a			single	499.37	522.674	PD23401a	0	SMT5F	SM5	PD23401a	SMT5F	Brain	Tumour_-_primary	no matching blood available	Fresh frozen	SMT5F__FR00860461_T_
PD23402a				PD23402a	474.152	SM6	unpaired	v3_cancer_genes	p1170	23402	a	PD23402a			single	474.152	470.991	PD23402a	0	SMT6F	SM6	PD23402a	SMT6F	Brain	Tumour_-_primary	no matching blood available	Fresh frozen	SMT6F__FR00860462_T_
PD23398a				PD23398a	421.292	TM1	unpaired	v3_cancer_genes	p1170	23398	a	PD23398a			single	421.292	440.952	PD23398a	2008	TMT1F	TM1	PD23398a	TMT1F	Brain	Tumour_-_primary	no matching blood available	Fresh frozen	TMT1F_2008_FR00860458_T_
PD23399a				PD23399a	456.662	TM2	unpaired	v3_cancer_genes	p1170	23399	a	PD23399a			single	456.662	450.573	PD23399a	2010	TMT2F	TM2	PD23399a	TMT2F	Brain	Tumour_-_primary	no matching blood available	Fresh frozen	TMT2F_2010_FR00860459_T_

## Sheet: RNA_1
SAMPLE	SAMPLE	DATE RECEIVED	EXTRACTED IN-HOUSE	TOTAL VOLUME (UL)	CONCENTRATION (NG/UL)	TOTAL AMOUNT (UG)	260/280	260/230	RIN VALUE	FFPE/FF	GEL-LANE	TISSUE-TYPE
PR23341a	PD23341a	20160527	No	45	1420	63.9	2.09	2	7.5	FF	2	Brain
PR23342a	PD23342a	20160527	No	43	782	33.626	2.1	1.62	6.6	FF	3	Brain
PR23400a	PD23400a	20160527	No	45	264	11.88	2.13	1.79	5.5	FF	4	Brain
PR23401a	PD23401a	20160527	No	42	861	36.162	2.06	2.22	7.4	FF	5	Brain
PR23402a	PD23402a	20160527	No	42	429	18.018	2.09	1.57	6.8	FF	6	Brain
PR23343a	PD23343a	20160527	No	42	347.5	14.595	2.24	1.83	5.5	FF	7	Brain
PR23396c	PD23396c	20160527	No	42	1220	51.24	2.05	1.88	7.9	FF	8	Brain
PR23385c	PD23385c	20160527	No	42	312	13.104	2.15	1.19	7.8	FF	9	Brain
PR23376c	PD23376c	20160527	No	37	469	17.353	2.08	1.74	8.2	FF	10	Brain
PR23377c	PD23377c	20160527	No	42	1660	69.72	1.99	2.3	8.6	FF	11	Brain
SAMPLE	SAMPLE	DATE RECEIVED	EXTRACTED IN-HOUSE	TOTAL VOLUME (UL)	CONCENTRATION (NG/UL)	TOTAL AMOUNT (UG)	260/280	260/230	RIN VALUE	FFPE/FF	GEL-LANE	TISSUE-TYPE
PR23379c	PD23379c	20160527	No	42	1360	57.12	2.02	2.21	7.2	FF	2	Brain
PR23373d	PD23373d	20160527	No	43	410.5	17.6515	2.41	1.77	4.7	FF	3	Brain
PR23378d	PD23378d	20160527	No	39	906	35.334	2	1.95	8.6	FF	4	Brain
PR23384a	PD23384a	20160527	No	43	611	26.273	2.02	2.05	6.3	FF	5	Brain
SAMPLE	SAMPLE	DATE RECEIVED	EXTRACTED IN-HOUSE	TOTAL VOLUME (UL)	CONCENTRATION (NG/UL)	TOTAL AMOUNT (UG)	260/280	260/230	RIN VALUE	FFPE/FF	GEL-LANE	TISSUE-TYPE
PR23344d	PD23344d	20160608	No	29	128	3.712	1.87	0.37	3	FF	2	Brain
PR23344e	PD23344e	20160608	No	32	37.1	1.1872	2.28	0.94	2.2	FF	3	Brain
PR23344f	PD23344f	20160608	No	32	83.1	2.6592	1.72	0.67	4	FF	4	Brain
PR23345c	PD23345c	20160608	No	32	87.4	2.7968	2.15	1.15	7.3	FF	5	Brain
PR23345d	PD23345d	20160608	No	33	37.6	1.2408	1.92	0.25	2.6	FF	6	Brain
PR23345e	PD23345e	20160608	No	28	572	16.016	1.99	1.79	2.8	FF	2	Brain
PR23346a	PD23346a	20160608	No	28	1175	32.9	2.04	1.82	8.5	FF	8	Brain
PR23346d	PD23346d	20160608	No	28	249.5	6.986	2.14	1.06	7.4	FF	4	Brain
PR23347a	PD23347a	20160608	No	28	678	18.984	2.04	1.35	9.8	FF	10	Brain
PR23347c	PD23347c	20160608	No	30	673	20.19	2.06	1.86	8.1	FF	6	Brain
PR23347d	PD23347d	20160608	No	28	13.5	0.378	1.16	0.42	2.7	FF	2	Brain
PR23348a	PD23348a	20160608	No	28	1285	35.98	2.03	1.98	5.5	FF	8	Brain
PR23348c	PD23348c	20160608	No	28	1445	40.46	2	1.97	9.3	FF	4	Brain
PR23348d	PD23348d	20160608	No	28	1690	47.32	2.04	1.99	9.6	FF	5	Brain
PR23349a	PD23349a	20160608	No	29	463	13.427	1.91	1.39	7.6	FF	11	Brain
PR23349c	PD23349c	20160608	No	28	38.3	1.0724	1.47	0.48	1.2	FF	2	Brain
PR23350a	PD23350a	20160608	No	24	1075	25.8	2.01	1.98	5	FF	8	Brain
PR23350c	PD23350c	20160608	No	25	359	8.975	1.91	1.57	6.8	FF	9	Brain
PR23351a	PD23351a	20160608	No	28	787	22.036	2.03	1.86	8.1	FF	10	Brain
PR23351c	PD23351c	20160608	No	25	20.05	0.50125	1.61	0.31	N/A	FF	6	Brain
PR23352a	PD23352a	20160608	No	25	193	4.825	2.08	1.42	7.8	FF	2	Brain
PR23353a	PD23353a	20160608	No	25	680	17	2.01	1.82	9.6	FF	3	Brain
PR23354a	PD23354a	20160608	No	24	66.7	1.6008	2.01	1.06	4.3	FF	4	Brain
PR23355a	PD23355a	20160608	No	25	11	0.275	1.84	0.25	N/A	FF	5	Brain
PR23357a	PD23357a	20160608	No	28	629.5	17.626	2.04	1.9	8.6	FF	11	Brain
PR23358a	PD23358a	20160608	No	25	1055	26.375	2.01	2.02	10	FF	2	Brain
PR23360a	PD23360a	20160608	No	25	1225	30.625	2.01	2.04	10	FF	3	Brain
PR23361a	PD23361a	20160608	No	25	1625	40.625	1.97	2.2	9	FF	9	Brain
PR23362a	PD23362a	20160608	No	27	1120	30.24	2.02	1.93	10	FF	5	Brain
PR23363a	PD23363a	20160608	No	27	833.5	22.5045	2.02	1.8	8.6	FF	6	Brain
PR23364a	PD23364a	20160608	No	25	1050	26.25	1.98	2.01	8.5	FF	2	Brain
PR23365a	PD23365a	20160608	No	25	423	10.575	2.12	1.7	7.6	FF	3	Brain

## Sheet: Sheet7
RIN VALUE
10
10
10
9.8
9.6
9.6
9.3
9
8.6
8.6
8.6
8.6
8.5
8.5
8.2
8.1
8.1
7.9
7.8
7.8
7.6
7.6
7.5
7.4
7.4
7.3
7.2
6.8
6.8
6.6
6.3
5.5
5.5
5.5
5
4.7
4.3
4
3
2.8
2.7
2.6
2.2
1.2
0
0

## Sheet: RNA_2
SAMPLE	DATE RECEIVED	EXTRACTED IN-HOUSE	TOTAL VOLUME (UL)	CONCENTRATION (NG/UL)	TOTAL AMOUNT (UG)	260/280	260/230	RIN VALUE	FFPE/FF	GEL-LANE	TISSUE-TYPE
PR23379c	20160527	No	42	1360	57.12	2.02	2.21	7.2	FF	2	Brain
PR23373d	20160527	No	43	410.5	17.6515	2.41	1.77	4.7	FF	3	Brain
PR23378d	20160527	No	39	906	35.334	2	1.95	8.6	FF	4	Brain
PR23384a	20160527	No	43	611	26.273	2.02	2.05	6.3	FF	5	Brain

## Sheet: RNA_3
SAMPLE	DATE RECEIVED	EXTRACTED IN-HOUSE	TOTAL VOLUME (UL)	CONCENTRATION (NG/UL)	TOTAL AMOUNT (UG)	260/280	260/230	RIN VALUE	FFPE/FF	GEL-LANE	TISSUE-TYPE
PR23344d	20160608	No	29	128	3.712	1.87	0.37	3	FF	2	Brain
PR23344e	20160608	No	32	37.1	1.1872	2.28	0.94	2.2	FF	3	Brain
PR23344f	20160608	No	32	83.1	2.6592	1.72	0.67	4	FF	4	Brain
PR23345c	20160608	No	32	87.4	2.7968	2.15	1.15	7.3	FF	5	Brain
PR23345d	20160608	No	33	37.6	1.2408	1.92	0.25	2.6	FF	6	Brain
PR23345e	20160608	No	28	572	16.016	1.99	1.79	2.8	FF	2	Brain
PR23346a	20160608	No	28	1175	32.9	2.04	1.82	8.5	FF	8	Brain
PR23346d	20160608	No	28	249.5	6.986	2.14	1.06	7.4	FF	4	Brain
PR23347a	20160608	No	28	678	18.984	2.04	1.35	9.8	FF	10	Brain
PR23347c	20160608	No	30	673	20.19	2.06	1.86	8.1	FF	6	Brain
PR23347d	20160608	No	28	13.5	0.378	1.16	0.42	2.7	FF	2	Brain
PR23348a	20160608	No	28	1285	35.98	2.03	1.98	5.5	FF	8	Brain
PR23348c	20160608	No	28	1445	40.46	2	1.97	9.3	FF	4	Brain
PR23348d	20160608	No	28	1690	47.32	2.04	1.99	9.6	FF	5	Brain
PR23349a	20160608	No	29	463	13.427	1.91	1.39	7.6	FF	11	Brain
PR23349c	20160608	No	28	38.3	1.0724	1.47	0.48	1.2	FF	2	Brain
PR23350a	20160608	No	24	1075	25.8	2.01	1.98	5	FF	8	Brain
PR23350c	20160608	No	25	359	8.975	1.91	1.57	6.8	FF	9	Brain
PR23351a	20160608	No	28	787	22.036	2.03	1.86	8.1	FF	10	Brain
PR23351c	20160608	No	25	20.05	0.50125	1.61	0.31	N/A	FF	6	Brain
PR23352a	20160608	No	25	193	4.825	2.08	1.42	7.8	FF	2	Brain
PR23353a	20160608	No	25	680	17	2.01	1.82	9.6	FF	3	Brain
PR23354a	20160608	No	24	66.7	1.6008	2.01	1.06	4.3	FF	4	Brain
PR23355a	20160608	No	25	11	0.275	1.84	0.25	N/A	FF	5	Brain
PR23357a	20160608	No	28	629.5	17.626	2.04	1.9	8.6	FF	11	Brain
PR23358a	20160608	No	25	1055	26.375	2.01	2.02	10	FF	2	Brain
PR23360a	20160608	No	25	1225	30.625	2.01	2.04	10	FF	3	Brain
PR23361a	20160608	No	25	1625	40.625	1.97	2.2	9	FF	9	Brain
PR23362a	20160608	No	27	1120	30.24	2.02	1.93	10	FF	5	Brain
PR23363a	20160608	No	27	833.5	22.5045	2.02	1.8	8.6	FF	6	Brain
PR23364a	20160608	No	25	1050	26.25	1.98	2.01	8.5	FF	2	Brain
PR23365a	20160608	No	25	423	10.575	2.12	1.7	7.6	FF	3	Brain

## Sheet: Methylation
	Rack Barcode	Rack Tube Position	Tube No.		PD id	Tube retrieval Buddy-check	SM Volume (ul)	Re-Vol Check (ul)	SM Conc. (ng/ul)	Re-QC Conc. (ng/ul)	Total Amount (ug)	Total Amount (ug)	Vol for 3ug (or 2ug in red)	Vol TE for 30ul	PD id
1	DN350218S	A3	FR00860323	3176STDY5886158	PD23344a		121.416	12.5	153.499	46.4	18.6372	0.58	send all		PD23344a
2	DN350218S	D4	FR00860334	3176STDY5886169	PD23346a		40.316	50	76.2648	31.4	3.07469	1.57	send all		PD23346a
3	DN350218S	H4	FR00860338	3176STDY5886173	PD23347a		52.755	63	58.7549	31	3.09961	1.953	send all		PD23347a
4	DN350218S	D5	FR00860342	3176STDY5886177	PD23348a		76.2396	80	137.268	46.2	10.4653	3.696	64.9351	speedvac	PD23348a
5	DN350218S	H5	FR00860346	3176STDY5886181	PD23349a		35.5956	60	128.971	96.4	4.5908	5.784	31.1203	0	PD23349a
6	DN350218S	C6	FR00860349	3176STDY5886184	PD23350a		75.4959	75.5	71.2924	41.6	5.38228	3.1408	send all		PD23350a
7	DN350218S	F6	FR00860352	3176STDY5886187	PD23351a		34.3236	45	202.632	61	6.95506	2.745	send all		PD23351a
8	DN350218S	A7	FR00860355	3176STDY5886190	PD23352a		81.4297	85	123.67	48.4	10.0704	4.114	61.9835	speedvac	PD23352a
9	DN350218S	C7	FR00860357	3176STDY5886192	PD23353a		66.5326	66.5	74.2623	40.8	4.94086	2.7132	send all		PD23353a
10	DN350218S	G7	FR00860361	3176STDY5886196	PD23355a		110.151	110	217.134	48.4	23.9175	5.324	61.9835	speedvac	PD23355a
11	DN350218S	A8	FR00860363	3176STDY5886198	PD23356a		170.914	155	63.9436	24.6	10.9289	3.813	121.951	speedvac	PD23356a
12	DN350218S	C8	FR00860365	3176STDY5886200	PD23357a		50.8527	67	346.609	55	17.626	3.685	54.5455	speedvac	PD23357a
13	DN350218S	E8	FR00860367	3176STDY5886202	PD23358a		31.9064	35	137.013	44.8	4.37159	1.568	send all		PD23358a
14	DN350218S	A9	FR00860371	3176STDY5886206	PD23360a		33.9537	40	152.406	63.4	5.17475	2.536	send all		PD23360a
15	DN350218S	C9	FR00860373	3176STDY5886208	PD23361a		30.7745	36	348.885	99.2	10.7368	3.5712	30.2419	0	PD23361a
16	DN350218S	E9	FR00860375	3176STDY5886210	PD23362a		65.3662	80	190.224	43.6	12.4342	3.488	68.8073	speedvac	PD23362a
17	DN350218S	G9	FR00860377	3176STDY5886212	PD23363a		69.2881	84	230.553	41.4	15.9746	3.4776	72.4638	speedvac	PD23363a
18	DN350218S	A10	FR00860379	3176STDY5886214	PD23364a		33.0214	36	102.537	46.8	3.38592	1.6848	send all		PD23364a
19	DN350218S	C10	FR00860381	3176STDY5886216	PD23365a		55.8863	57	99.697	53.6	5.5717	3.0552	send all		PD23365a
20	DN350219T	H2	FR00860418	3176STDY5886253	PD23376c		28.3635	55	149.719	63.2	4.24655	3.476	47.4684	speedvac	PD23376c
21	DN350219T	D3	FR00860422	3176STDY5886257	PD23377c		50.2712	60	107.333	43.8	5.39576	2.628	send all		PD23377c
22	DN350219T	D4	FR00860430	3176STDY5886265	PD23379c		17.2348	17.3	362.603	194	6.24939	3.3562	15.4639	14.5361	PD23379c
23	DN350219T	E5	FR00860439	3176STDY5886274	PD23385c		40.9673	50	124.217	56.6	5.08884	2.83	send all		PD23385c
24	DN350219T	B8	FR00860460	3176STDY5886295	PD23400a		13.1379	11	155.842	132	2.04744	1.452	send all		PD23400a
25	DN350219T	C8	FR00860461	3176STDY5886296	PD23401a		13.2611	11	158.321	115	2.09951	1.265	send all		PD23401a
26	DN350219T	D8	FR00860462	3176STDY5886297	PD23402a		13.9775	9	147.066	108	2.05562	0.972	send all		PD23402a

## Sheet: publication samples (2)
	primary cancers	paired_status	assay	sample	RNA	amount (ug)	rin	Seq(X)	Methylation		Methylation	ff or ffpe	external id	sample_ID_in_COSMIC	seq(X)	subs	indels	NF2	ff or ffpe	paired_status	assay	primary or relapse	surgery date	age at surgery	presentation	sex	in detail	quaternary
	PD23344a	paired	genome	PD23344a					PD23344a		PD23344a	FF	DM1	DMT1-1_09.02.2007_FR00860323_T_	66.1167	1833	277	c.1443C>A ; p.Y481*	FF	paired	genome	primary grade III	2007-02-07	67.8736	progressive	m	anterior skull base, CP	anterior midline skull base
		paired	genome	PD23344c								FF	DM1	DMT1-2_25.10.2011_FR00860324_Recur_	68.4185	3530	813	c.1443C>A ; p.Y481*	FF	paired	genome	relapse 1	2011-10-24	72.7051	progressive	m	anterior skull base, CP	anterior midline skull base
		paired	genome	PD23344d	PR23344d	3.712	3					FF	DM1	DMT1-3_06.12.2012_FR00860325_Recur_	70.5278	3487	837	c.1443C>A ; p.Y481*	FF	paired	genome	relapse 2	2012-12-06	73.8539	progressive	m	anterior skull base, CP	anterior midline skull base
		paired	genome	PD23344e	PR23344e	1.1872	2.2					FF	DM1	DMT1-4_16.04.2013_FR00860326_Recur_	68.4481	3655	787	c.1443C>A ; p.Y481*	FF	paired	genome	relapse 3	2013-04-16	74.2219	progressive	m	anterior skull base, CP	anterior midline skull base
		paired	genome	PD23344f	PR23344f	2.6592	4					FF	DM1	DMT1-5_04.06.2013_FR00860327_Recur_	66.3	3675	672	c.1443C>A ; p.Y481*	FF	paired	genome	relapse 4	2013-06-04	74.3596	progressive	m	anterior skull base, CP	anterior midline skull base
		paired	genome	PD23345c	PR23345c	2.7968	7.3	85.8				FF	DM2	DMT2-2_15.01.2010_FR00860330_Recur_	65.9435	4443	532	c.1114G>T ; p.E372*	FF	paired	genome	relapse 1	2010-05-14	69.6152	progressive	m	parasagittal, a	convexity
		paired	genome	PD23345d	PR23345d	1.2408	2.6					FF	DM2	DMT2-3_02.09.2010_FR00860331_Recur_	68.9147	5209	1104	c.1114G>T ; p.E372*	FF	paired	genome	relapse 2	2010-09-02	69.927	progressive	m	parasagittal, a	convexity
		paired	genome	PD23345e	PR23345e	16.016	2.8					FF	DM2	DMT2-4_09.12.2010_FR00860332_Recur_	64.7889	5186	676	c.1114G>T ; p.E372*	FF	paired	genome	relapse 3	2010-12-09	70.2022	progressive	m	parasagittal, a	convexity
	PD23346a	paired	genome	PD23346a	PR23346a	32.9	8.5	158.05	PD23346a		PD23346a	FF	DM3	DMT3-1_13.10.2011_FR00860334_T_	68.6711	4828	1688	c.956delA ; p.Q319fs*3	FF	paired	genome	primary grade III	2011-10-13	76.1124	progressive	m	parasagital, P	convexity
		paired	genome	PD23346c								FF	DM3	DMT3-2_01.12.2011_FR00860335_Recur_	59.0755	4820	1284	c.956delA ; p.Q319fs*3	FF	paired	genome	relapse 1	2011-12-01	76.25	progressive	m	parasagital, P	convexity
		paired	genome	PD23346d	PR23346d	6.986	7.4	118.19				FF	DM3	DMT3-3_21.06.2012_FR00860336_Recur_	65.4561	4748	1327	c.956delA ; p.Q319fs*3	FF	paired	genome	relapse 2	2012-06-21	76.8202	progressive	m	parasagittal, P	convexity
	PD23347a	paired	genome	PD23347a	PR23347a	18.984	9.8	146.68	PD23347a		PD23347a	FF	DM4	DMT4-1_03.11.2005_FR00860338_T_	68.408	4029	460	c.1737+2T>G ; p.?	FF	paired	genome	primary grade III	2005-11-03	77.3961	de novo	f	parasagittal, a	convexity
		paired	genome	PD23347c	PR23347c	20.19	8.1	126.2				FF	DM4	DMT4-2_05.03.2010_FR00860339_Recur_	67.8362	4316	451	c.1737+2T>G ; p.?	FF	paired	genome	relapse 1	2010-03-05	81.8427	de novo	f	parasagittal, a	convexity
	PD23348a	paired	genome	PD23348a	PR23348a	35.98	5.5	122.34	PD23348a		PD23348a	FF	DM5	DMT5-1_04.08.2011_FR00860342_T_	64.1278	3580	984		FF	paired	genome	primary grade III	2011-08-04	61.7191	progressive	f	post fossa PC	other skull base
		paired	genome	PD23348c	PR23348c	40.46	9.3	159.59				FF	DM5	DMT5-2_01.11.2012_FR00860343_Recur_	66.1796	3606	976		FF	paired	genome	relapse 1	2012-11-01	62.9972	progressive	f	post fossa PC	other skull base
		paired	genome	PD23348d	PR23348d	47.32	9.6	148.19				FF	DM5	DMT5-3_29.04.2013_FR00860344_Recur_	70.9592	3697	1238		FF	paired	genome	relapse 2	2013-04-29	63.5	progressive	f	post fossa PC	other skull base
	PD23349a	paired	genome	PD23349a	PR23349a	13.427	7.6	131.62	PD23349a		PD23349a	FF	DM6	DMT6-1_18.01.2011_FR00860346_T_	66.3216	7262	579		FF	paired	genome	primary grade III	2011-01-18	82.9326	progressive	m	sphenoid,L	other skull base
		paired	genome	PD23349c	PR23349c	1.0724	1.2					FF	DM6	DMT6-2_26.11.2011_FR00860347_Recur_	67.1033	5418	280		FF	paired	genome	relapse	2011-11-26	83.809	progressive	m	sphenoid,L	other skull base
	PD23350a	paired	genome	PD23350a	PR23350a	25.8	5	55.92	PD23350a		PD23350a	FF	DM7	DMT7-1_06.02.2006_FR00860349_T_	60.5943	2558	374	c.348delT ; p.L117fs*6	FF	paired	genome	primary grade III	2006-02-03	74.7163	de novo	m	intraventricular	intraventricular
		paired	genome	PD23350c	PR23350c	8.975	6.8	111.76				FF	DM7	DMT7-2_20.06.2007_FR00860350_Recur_	64.9864	3591	930	c.348delT ; p.L117fs*6	FF	paired	genome	relapse	2007-06-18	76.1208	de novo	m	intraventricular	intraventricular
	PD23351a	paired	genome	PD23351a	PR23351a	22.036	8.1	144.51	PD23351a		PD23351a	FF	DM8	DMT8-1_02.06.2009_FR00860352_T_	66.6528	5518	469	c.111C>A ; p.C37*	FF	paired	genome	primary grade III	2009-06-02	68.0843	progressive	f	anterior skull base, CP	anterior midline skull base
		paired	genome	PD23351c	PR23351c	0.50125						FF	DM8	DMT8-2_09.03.2010_FR00860353_Recur_	67.1339	5575	499	c.111C>A ; p.C37*	FF	paired	genome	relapse	2010-03-09	68.8708	progressive	f	anterior skull base, CP	anterior midline skull base
	PD23352a	paired	genome	PD23352a	PR23352a	4.825	7.8	90.07	PD23352a		PD23352a	FF	DM9	DM9__FR00860355_T_	63.598	4778	763	hom del	FF	paired	genome	primary grade III	2008-07-15	54.1236	progressive	m	sphenoid wing, M	anterior midline skull base
	PD23353a	paired	genome	PD23353a	PR23353a	17	9.6	115.5	PD23353a		PD23353a	FF	DM10	DM10__FR00860357_T_	70.274	2584	589	c.1446+1G>T ; p.?	FF	paired	genome	primary grade III	2009-11-27	53.0674	de novo	f	convexity, A
	PD23355a	paired	genome	PD23355a	PR23355a	0.275			PD23355a		PD23355a	FF	DM12	DM12__FR00860361_T_	69.0265	2363	647	c.1313_1314delTG ; p.L438fs*4	FF	paired	genome	primary grade III	2008-07-22	23.9522	progressive	m	anterior skull base, CP	anterior midline skull base
	PD23356a	paired	genome	PD23356a					PD23356a		PD23356a	FF	DM13	DM13__FR00860363_T_	65.9036	3152	385	c.364-2_381del20 ; p.?	FF	paired	genome	primary grade III	2009-09-23	72.073	progressive	f	sphenoid wing, M	anterior midline skull base
	PD23357a	paired	genome	PD23357a	PR23357a	17.626	8.6	123.97	PD23357a		PD23357a	FF	DM14	DM14__FR00860365_T_	62.7295	1042	158	c.1325delA ; p.E442fs*13	FF	paired	genome	primary grade III	2006-10-10	49.1376	de novo	m	sphenoid wing, L	other skull base
	PD23358a	paired	genome	PD23358a	PR23358a	26.375	10	138.42	PD23358a		PD23358a	FF	DM15	DM15__FR00860367_T_	57.7134	1797	203	c.361delC ; p.Q121fs*2	FF	paired	genome	primary grade III	2010-10-15	62.75	progressive	m	parafalcine, A	convexity
	PD23360a	paired	genome	PD23360a	PR23360a	30.625	10	153.28	PD23360a		PD23360a	FF	DM17	DM17__FR00860371_T_	60.8813	2406	326	c.1446+1G>T ; p.?	FF	paired	genome	primary grade III	2010-09-27	77.0955	de novo	m	parasagittal	convexity
	PD23361a	paired	genome	PD23361a	PR23361a	40.625	9	131.99	PD23361a		PD23361a	FF	DM18	DM18__FR00860373_T_	59.2792	1411	175		FF	paired	genome	primary grade III	2008-11-03	42.7893	de novo	m	sphenoid wing, L	other skull base
	PD23362a	paired	genome	PD23362a	PR23362a	30.24	10	143.52	PD23362a		PD23362a	FF	DM19	DM19__FR00860375_T_	68.6458	1515	194	c.169C>T ; p.R57*	FF	paired	genome	primary grade III	2011-11-24	77.2893	de novo	f	parasagittal, A	convexity
	PD23363a	paired	genome	PD23363a	PR23363a	22.5045	8.6	138.74	PD23363a		PD23363a	FF	DM20	DM20__FR00860377_T_	67.1026	2259	285		FF	paired	genome	primary grade III	2012-03-21	76.0449	de novo	m	parasagittal	convexity
	PD23364a	paired	genome	PD23364a	PR23364a	26.25	8.5	138.65	PD23364a		PD23364a	FF	DM21	DM21__FR00860379_T_	66.6822	2183	272	c.1063G>T ; p.E355*	FF	paired	genome	primary grade III	2011-02-17	82.8848	progressive	m	anterior skull base, L	other skull base
	PD23365a	paired	genome	PD23365a	PR23365a	10.575	7.6	97.81	PD23365a		PD23365a	FF	DM22	DM22__FR00860381_T_	71.0113	1196	175		FF	paired	genome	primary grade III	2005-06-10	63.4747	progressive	f	anterior skull base, CP	anterior midline skull base
		paired	targeted	PD23373a								FFPE	CM8	CMT8-1_10.08.2010_FR00860411_T_	552.68	11	40	c.1014delC ; p.L339fs*7	FFPE	paired	targeted	primary grade III	2010-08-10	70.9017	progressive	m	parasagittal, a	convexity
		paired	targeted	PD23373d	PR23373d	17.6515	4.7					FF	CM8	CMT8-2F_18.06.2013_FR00860413_Recur_FF	495.615	12	23	c.1014delC ; p.L339fs*7	FF	paired	targeted	relapse	2013-06-18	73.8315	progressive	m	parasagittal, a	convexity
		paired	targeted	PD23376c	PR23376c	17.353	8.2	134.17	PD23376c		PD23376c	FF	CM11	CMT11-1F_19.10.2011_FR00860418_T_FF	478.877	15	24	c.447+1G>T ; p.?	FF	paired	targeted	primary grade III	2011-10-19	42.9944	progressive	f	convexity, A	convexity
		paired	targeted	PD23376d								FFPE	CM11	CMT11-2_10.10.2012_FR00860419_Recur_	482.63	17	25	c.447+1G>T ; p.?	FFPE	paired	targeted	relapse	2012-10-10	43.9972	progressive	f	convexity, A	convexity
		paired	targeted	PD23378a								FFPE	CM13	CMT13-1_25.06.2012_FR00860424_T_	460.994	14	25	c.820delA ; p.K274fs*22	FFPE	paired	targeted	primary grade III	2012-06-25	78.4157	de novo	m	sphenoid,L	other skull base
		paired	targeted	PD23378d	PR23378d	35.334	8.6	156.49				FF	CM13	CMT13-2F_11.03.2014_FR00860426_T_FF	458.941	26	29	c.820delA ; p.K274fs*22	FF	paired	targeted	relapse	2014-03-11	80.1685	de novo	m	sphenoid,L	other skull base
		paired	targeted	PD23397c								FFPE	LM13	LMT13-3_2003_FR00860456_T_	367.881	14	32	c.766delT ; p.F256fs*40	FFPE	paired	targeted	primary grade III	2003-04-04	59	de novo	f	convexity, A	convexity
		paired	targeted	PD23397a								FFPE	LM13	LMT13-2_2004_FR00860455_T_	347.048	18	25	c.766delT ; p.F256fs*40	FFPE	paired	targeted	relapse	2004-07-23	60	de novo	f	convexity, A	convexity
		paired	targeted	PD23371a								FFPE	CM6	CMT6_08.10.2009_FR00860408_T_	447.331	16	23	c.195delG ; p.Q65fs*58	FFPE	paired	targeted	primary grade III	2009-10-08	78.0365	progressive	m	parafalcine, P	convexity
		paired	targeted	PD23377c	PR23377c	69.72	8.6	139.63	PD23377c		PD23377c	FF	CM12	CMT12F_16.11.2011_FR00860422_T_FF	472.393	14	24		FF	paired	targeted	primary grade III	2011-11-16	60.8258	progressive	f	sphenoid wing, L	other skull base
		paired	targeted	PD23379c	PR23379c	57.12	7.2	132.93	PD23379c		PD23379c	FF	CM14	CMT14F_08.08.2012_FR00860430_T_FF	517.899	14	25	c.639delC ; p.L214fs*6	FF	paired	targeted	primary grade III	2012-08-08	65.7275	de novo	f	sphenoid wing, L	other skull base
		paired	targeted	PD23394a								FFPE	LM10	LMT10_2011_FR00860449_T_	479.934	14	30	c.411_412delTT ; p.S138fs*14	FFPE	paired	targeted	primary grade III	2011-10-04	63	progressive	f	convexity, P	convexity
		paired	targeted	PD23395a								FFPE	LM11	LMT11_2012_FR00860451_T_	477.101	16	36	c.447+1G>A ; p.?	FFPE	paired	targeted	primary grade III	2012-10-02	unknown	progressive	f	convexity, A	convexity
		paired	targeted	PD23341a	PR23341a	63.9	7.5	102.02				?	SM1	M04__FR00860317_T_	749.245	16	75	c.363G>C ; p.Q121H	?	paired	targeted	primary grade III	1993-07-01	58	de novo	f	parasagital	convexity
		paired	targeted	PD23342a	PR23342a	33.626	6.6	149.1				?	SM2	M12__FR00860319_T_	682.779	23	55		?	paired	targeted	primary grade III	1988-10-01	35	de novo	m	anterior skull base, TS	anterior midline skull base
		paired	targeted	PD23343a	PR23343a	14.595	5.5	109.81				?	SM3	M14__FR00860321_T_	629.107	24	52	c.193C>T ; p.Q65*	?	paired	targeted	primary grade III	1996-10-01	65	de novo	f	?
		unpaired	targeted	PD23366a								FFPE	CM1	CMT1_23.10.2000_FR00860403_T_	415.007	69	151		FFPE	unpaired	targeted	primary grade III	2000-10-23	50.559	de novo	f	post fossa, occipital	convexity
		unpaired	targeted	PD23367a								FFPE	CM2	CMT2_12.07.2002_FR00860404_T_	347.115	57	121	c.53delA ; p.Q18fs*7	FFPE	unpaired	targeted	primary grade III	2002-07-12	91.059	progressive	F	sphenoid wing, L	other skull base
		unpaired	targeted	PD23368a								FFPE	CM3	CMT3-1_18.10.2002_FR00860405_T_	382.401	66	136	c.1396C>T ; p.R466*	FFPE	unpaired	targeted	primary grade III	2002-10-18	33.8258	progressive	m	parasagittal, A	convexity
		unpaired	targeted	PD23369a								FFPE	CM4	CMT4_05.12.2003_FR00860406_T_	361.065	63	153	c.711delT ; p.D237fs*14	FFPE	unpaired	targeted	primary grade III	2003-12-05	53.6489	progressive	m	parafalcine, A	convexity
		unpaired	targeted	PD23370a								FFPE	CM5	CMT5_03.05.2007_FR00860407_T_	390.628	124	110		FFPE	unpaired	targeted	primary grade III	2007-05-03	64.4607	de novo	m	intraventricular
		unpaired	targeted	PD23372a								FFPE	CM7	CMT7_16.06.2010_FR00860410_T_	458.931	58	162	c.91_99delGCCGAGATGinsT ; p.A31fs*1	FFPE	unpaired	targeted	primary grade III	2010-06-16	62.5281	progressive	f	sphenoid wing, L	other skull base
		unpaired	targeted	PD23374a								FFPE	CM9	CMT9_15.10.2010_FR00860415_T_	417.659	67	130		FFPE	unpaired	targeted	primary grade III	2010-10-15	76.6826	de novo	f	sphenoid wing, L	other skull base
		unpaired	targeted	PD23375a								FFPE	CM10	CMT10_01.09.2011_FR00860416_T_	430.271	148	165	c.999+1G>T ; p.?	FFPE	unpaired	targeted	primary grade III	2011-09-01	78.441	progressive	f	sphenoid wing, L	other skull base
		unpaired	targeted	PD23381a								FFPE	CM17	CMT17__FR00860433_T_	562.15	91	236		FFPE	unpaired	targeted	primary grade III	2013-09-09	74.1573	progressive	f	convexity, A
		unpaired	targeted	PD23385c	PR23385c	13.104	7.8	168.34	PD23385c		PD23385c	FF	LM1	LMT1F__FR00860439_T_	542.578	83	231	c.544_559del16 ; p.M183fs*21	FF	unpaired	targeted	primary grade III	2012-04-01	71	de novo	f	convexity, A	convexity
		unpaired	targeted	PD23387a								FFPE	LM3	LMT3_2003_FR00860441_T_	410.342	67	172	c.784C>T ; p.R262*	FFPE	unpaired	targeted	primary grade III	2003-10-30	80	progressive	m	parasagittal, A	convexity
		unpaired	targeted	PD23389a								FFPE	LM5	LMT5_2004_FR00860443_T_	508.736	75	198	c.1357delC ; p.Q453fs*2	FFPE	unpaired	targeted	primary grade III	2004-02-03	54	progressive	m	convexity, A	convexity
		unpaired	targeted	PD23391a								FFPE	LM7	LMT7_2004_FR00860445_T_	379.332	72	149		FFPE	unpaired	targeted	primary grade III	2004-10-04	62	progressive	m	intraventricular	intraventricular
		unpaired	targeted	PD23392a								FFPE	LM8	LMT8_2011_FR00860446_T_	449.336	48	169		FFPE	unpaired	targeted	primary grade III	2011-07-08	53	progressive	f	sphenoid wing, M	anterior midline skull base
		unpaired	targeted	PD23393c								FFPE	LM9	LMT9-2_2002_FR00860448_T_	403.098	64	146		FFPE	unpaired	targeted	primary grade III	2002-12-10	45	de novo	m	sphenoid,L	convexity
		unpaired	targeted	PD23396c	PR23396c	51.24	7.9	112.13				FFPE	LM12	LMT12F_2010_FR00860454_T_	399.656	74	183		FFPE	unpaired	targeted	primary grade III	2010-11-30	83	progressive	m	convexity, A	convexity
		unpaired	targeted	PD23400a	PR23400a	11.88	5.5	108.7	PD23400a		PD23400a	FF	SM4	SMT4F__FR00860460_T_	498.238	64	190	c.810+2T>C ; p.?	FF	unpaired	targeted	primary grade III	1987-03-01	65	progressive	f	anterior skull base, CP	anterior midline skull base
		unpaired	targeted	PD23401a	PR23401a	36.162	7.4	123.66	PD23401a		PD23401a	FF	SM5	SMT5F__FR00860461_T_	499.37	78	250		FF	unpaired	targeted	primary grade III	1987-09-01	42	progressive	f	?
		unpaired	targeted	PD23402a	PR23402a	18.018	6.8	137.59	PD23402a		PD23402a	FF	SM6	SMT6F__FR00860462_T_	474.152	78	211		FF	unpaired	targeted	primary grade III	1988-01-01	62	?	m	convexity	convexity

## Sheet: Supp_tab_S2
Supplementary Table S2. TCGA abbreviations.
TCGA Abbreviation	Definition
ACC	Adrenocortical carcinoma
ALL	Acute lymphoblastic leukemia
BLCA	Bladder Urothelial Carcinoma
BRCA	Breast invasive carcinoma
CESC	Cervical squamous cell carcinoma and endocervical adenocarcinoma
CLL	Chronic Lymphocytic Leukemia
COAD	Colon adenocarcinoma
DLBC	Lymphoid Neoplasm Diffuse Large B-cell Lymphoma
ESCA	Esophageal carcinoma
GBM	Glioblastoma multiforme
HNSC	Head and Neck squamous cell carcinoma
KICH	Kidney Chromophobe
KIRC	Kidney renal clear cell carcinoma
KIRP	Kidney renal papillary cell carcinoma
LAML	Acute Myeloid Leukemia
LCML	Chronic Myelogenous Leukemia
LGG	Brain Lower Grade Glioma
LIHC	Liver hepatocellular carcinoma
LUAD	Lung adenocarcinoma
LUSC	Lung squamous cell carcinoma
MB	Medulloblastoma
MESO	Mesothelioma
MM	Multiple Myeloma
NB	Neuroblastoma
OV	Ovarian serous cystadenocarcinoma
PAAD	Pancreatic adenocarcinoma
PCPG	Pheochromocytoma and Paraganglioma
PRAD	Prostate adenocarcinoma
READ	Rectum adenocarcinoma
SARC	Sarcoma
SCLC	Small Cell Lung Cancer
SKCM	Skin Cutaneous Melanoma
STAD	Stomach adenocarcinoma
TGCT	Testicular Germ Cell Tumors
THCA	Thyroid carcinoma
THYM	Thymoma
UCEC	Uterine Corpus Endometrial Carcinoma
UCS	Uterine Carcinosarcoma

[truncated: 22 more sheets: Supp_tab_S3, Supp_tab_S4, Supp_tab_S5, Supp_tab_S6, Supp_tab_S7, Supp_table_S8, Supp_tab_S9, Supp_tab_S10, Supp_table_S11, Supp_tab_S12, Supp_tab_S13, Supp_tab_S14, Supp_tab_S15, Supp_tab_S16, Supp_tab_S17, Supp_tab_S18, Supp_tab_S19, Supp_tab_S20, Supp_tab_S21, Supp_tab_S22 …]
